# Supplementary material for: Soil fertility interactions with Sinorhizobium-legume symbiosis in a simulated Martian regolith; effects on nitrogen content and plant health
Source: PLoS One. 2021 Sep 29;16(9):e0257053. doi: 10.1371/journal.pone.0257053 (PMC8480890; doi:10.1371/journal.pone.0257053)
Supplement: S1 Table — (XLSX) [file pone.0257053.s001.xlsx]

## Sheet: frank_mars
plant	soil	inoc	cohort	shoot.length	shoot.mass	root.mass	nodules	nit-raw	Nh4
37	0	0	2	9.9	0.0324	0.0776	0	0.94	6.05266
38	0	0	2	8.5	0.0389	0.0426	0	1.02	6.56778
39	0	0	2	11	0.0692	0.0627	0	0.895	5.7629
14	0	1	1	22	1.0801	1.5422	27	0.98	6.31022
15	0	1	1	31	0.57	1.7762	25	1.115	7.17949
16	0	1	1	19	1.3566	2.4972	19	0.915	5.89169
17	0	1	1	19	0.7262	1.2232	15	0.925	5.95608
18	0	1	1	15	0.9995	2.1552	74	1.25	8.04875
19	0	1	1	25	1.2315	2.8635	42	1.035	6.66437
20	0	1	1	31	1.1051	1.5239	18	1.06	6.82534
21	0	1	1	20	0.6908	1.5602	30	1.12	7.21168
22	0	1	1	21	0.7319	1.5091	26	1.14	7.34046
23	0	1	1	19	0.8062	1.8433	23	1.44	9.27216
40	0	1	2	22.7	0.4084	0.6797	30	1.375	8.85363
41	0	1	2	17.5	0.7304	1	178	1.245	8.01656
42	0	1	2	34.9	1.0882	1.5985	46	1.735	11.1717
43	0	1	2	24.6	0.543	1.1126	132	2.175	14.0048
44	0	1	2	28	0.6309	1.0567	58	1.075	6.92192
45	0	1	2	19.8	1.0798	1.6979	31	2.56	16.4838
46	0	1	2	21	0.777	0.409	131		0
47	0	1	2	26.5	0.22069	0.9249	151		0
48	0	1	2	25.5	0.711	1.364	70	3.09	19.8965
49	0	1	2	16	0.447	0.544	135		0
1	1	0	1	2	0.0001	0.0005	0	0.71	4.57169
2	1	0	1	1	0.0001	0.0004	0	0.725	4.66828
3	1	0	1	1	0.0001	0.0018	0	0.745	4.79706
24	1	0	2	2	1e-07	0.0146	0	0.79	5.08681
25	1	0	2	2	1e-07	0.0168	0	0.9	5.7951
26	1	0	2	3	0.0067	0.0035	0	0.82	5.27998
4	1	1	1	8	0.0791	0.1864	3	0.88	5.66632
5	1	1	1	10	0.0851	0.2275	11	0.735	4.73266
6	1	1	1	12	0.1011	0.2965	14	0.79	5.08681
7	1	1	1	17	0.2908	0.5897	39	0.715	4.60389
8	1	1	1	9	0.0545	0.1995	9	0.68	4.37852
9	1	1	1	5	0.0638	0.1242	4	0.795	5.11901
10	1	1	1	8	0.2065	0.3825	12	0.735	4.73266
11	1	1	1	10	0.1966	0.3652	13	0.7	4.5073
12	1	1	1	15	0.1731	0.6023	31	0.875	5.63413
13	1	1	1	8	0.0991	0.2844	13	0.79	5.08681
27	1	1	2	4	0.0199	0.0922	6	0.895	5.7629
28	1	1	2	4.5	0.0232	0.1522	24	0.675	4.34633
29	1	1	2	5	0.0221	0.0569	15	0.565	3.63803
30	1	1	2	4.9	0.0302	0.0956	7	0.58	3.73462
31	1	1	2	7.6	0.0446	0.1911	16	0.59	3.79901
32	1	1	2	7	0.0349	0.1388	18	0.74	4.76486
33	1	1	2	5	0.0252	0.087	13	0.845	5.44095
34	1	1	2	4	0.0234	0.0404	14	0.775	4.99023
35	1	1	2	4.5	0.0175	0.0352	5	0.71	4.57169
36	1	1	2	6	0.0358	0.056	10	0.63	4.05657
